# Supplementary material for: Caspase-4/11 promotes hyperlipidemia and chronic kidney disease–accelerated vascular inflammation by enhancing trained immunity
Source: JCI Insight. 2024 Jul 18;9(16):e177229. doi: 10.1172/jci.insight.177229 (PMC11343595; doi:10.1172/jci.insight.177229)
Supplement: Supporting data values [file jciinsight-9-177229-s222.xlsx]

## Sheet: Figure1
1D	Sham	CKD	Sham	CKD
	70	57	121	130
	73	83	120	122
	63	72	140	130
1E	Sham	CKD	Sham	CKD
	1.18423	1.00683	3.98327	3.69745
	1.48976	1.37149	4.29865	6.15153
	0.790005	1.2138	3.54962	5.76716
	1.17438		3.33279
1F	Sham	CKD	Sham	CKD
	28.2696	44.3598	19.6544	36.568
	26.3822	41.9886	26.1257	40.8332
	27.8827	42.2057	32.4998	41.2745
	25.5637	43.9791	36.7593	38.3329
		45.0703	23.9808	66.1883
		39.2047	16.8817	62.5742
		47.1165	26.5623	63.4778
				58.1857
				62.3161
				36.7593
				33.0161
				34.565
				41.0187
1G	Sham	CKD	Sham	CKD
		65.5562	39.9276	47.6745
	32.6999	53.1742	21.233	62.3351
	23.0514	45.3365	24.2531	62.3351

## Sheet: Figure2
2F	WT-ND-Sham	WT-ND-CKD	WT-HFD-Sham	WT-HFD-CKD
	1.92406	5.41226	3.61953
	2.0707	3.29528	2.22558	4.28528
	1.76562	2.93534	3.63839	4.91961
	1.74827	4.7454	2.32142
	1.93121	2.99876		4.24379
	1.72406	2.80279		5.36095
2H	WT ND Sham	WT ND CKD	WT HFD Sham	WT HFD CKD
	1.07692	1.07692	1.38461	1.84615
	1.07692	1.23077	1.23077	2.30769
	0.923077	1.07692	1.07692	1.23077
	0.923077	1.07692	1.38461	1.23077
	1.07692	1.07692		2.15385
	0.923077	0.923077		1.23077
2I		WT ND Sham		WT ND CKD		WT HFD Sham		WT HFD CKD
	CCL6/C10	33554.5	34125.5	35683.7	36234.8	38789.9	38221.7	40188.1	39222.4
	CCL11/Eotaxin	35231.5	36339.5	31100.7	30602.3	42300.2	41151	43626.2	42982.4
	CCL22/MDC	22870.5	23714.5	2314.48	1821.73	11389.4	13066	16909.4	17488.1
	CX3CL1/Fractalkine	524.5	1569.5	1743.16	1051.73	11238.7	11273.2	7920.51	8266.37
	CXCL1/KC	184.5	192.5	387.244	295.203	3715.89	3665.65	1561.5	1383.43
	C1q R1/CD93	10919.5	9988.5	16345	17327.2	27596.8	25756.9	26867.4	24100.5
	MMP-3	34075.5	32826.5	35557.9	36809.5	37694.2	36275	39085.5	39866.2

## Sheet: Figure3
3D	Sham	CKD	Sham	CKD
	3.181	4.224	6.477	1.123
	3.563	3.181	3.788	1.223
	5.429	3.563	4.795	0.831
	5.325	4.554	3.398	0.983
	5.45	4.432	2.602	1.718
	1.051	7.149	4.042	1.949
	1.388	6.578	1.466	1.238
	1.087	5.797	1.083	1.482
		10.925	1.754
		10.43	4.584
		10.524	3.187
			4.144
3E	Sham	CKD	Sham	CKD
	6.755	6.071	21.564	8.951
	8.034	6.755	13.564	8.851
	36.426	8.034	15.385	23.631
	37.76	7.087	11.172	24.478
	37.702	8.461	11.582	24.282
	17.395	7.642	11.725	19.998
	18.02	29.385	18.281	20.549
	17.345	27.965	18.54	19.754
		30.332	18.189
		45.829	58.979
		46.584	59.179
		46.004	59.121
3F	Sham	CKD	Sham	CKD
	0.149042	0.243287	0.080193	0.035166
	0.141022	0.235223	0.058414	0.040159
	0.144555	0.191118	0.096432	0.070752
	0.06042	0.238386	0.077723	0.09746
	0.077026	0.223897	0.053854	0.060246
	0.062669	0.228763	0.070094	0.075023

## Sheet: Figure4
4A	WT HFD Sham	WT HFD CKD	Casp11-/- HFD-Sham	Casp11-/- HFD-CKD
	3.97	6.07	3.36	2.45
	2.24	4.18	3.74	1.48
	2.98	4.46	0.47	0.17
	0.66	4.29	0.4	0.8
	1.09	1.74	0.86	0.56
	0.98	0.69
		1.09
4B	WT HFD Sham	WT HFD CKD	Casp11-/- HFD-Sham	Casp11-/- HFD-CKD
	1.72	3.48	2.35	3.42
	4.33	5.93	5.15	2.47
	2.1	2.94	1.2	2.45
	2.16	6.56	3.01	2.56
	2.4	3.07	4.57	3.2
	2.96	4.32	3.41
		3.57
		3.93
4C	WT HFD Sham	WT HFD CKD	Casp11-/- HFD-Sham	Casp11-/- HFD-CKD
	22.2	15.5	12.4	17
	21	24.6	10.2	19
	16.2	15.5	9.52	18.7
	22.4	11.3	18.5	20.2
	20.7	21.1	16.7	19.4
		21.3		17.4
4D	WT HFD Sham	WT HFD CKD	Casp11-/- HFD-Sham	Casp11-/- HFD-CKD
	27.7	21.4	28.7	31.6
	36.2	26.5	39.7	33.5
	39.5	36.2	27.4	40.7
	38	33.5	50.4	39.3
	28.1	30.3	51.3	40.7
			30.8
4E		WT HFD Sham		WT HFD CKD		Casp11-/- HFD-Sham		Casp11-/- HFD-CKD
	CCL21/6Ckine	29144.7	30067.8	31504	31651.2	25743	25428.9	30222	29659.5
	CCL22/MDC	11389.4	13066	16909.4	17488.1	8724.85	9325.49	6742.92	7180.47
	MMP-3	37694.2	36275	39085.5	39866.2	29678.3	29667.9	30550.2	33023.1
	Chitinase 3-like 1	5345.41	4930.97	7023.33	7156.88	4030.17	4330.49	4637.22	4156.7
	IL-12 p40	11091.1	11135.1	10505.9	10776.4	3602.13	3512.38	7782.1	7746.93
	Myeloperoxidase	19364.4	19885.6	19309.9	19861.2	11607.2	13257.3	13837.4	14122.6
	TNFRSF11B	9248.11	9628.02	10728.5	10776.4	5100.28	5493.81	8539.99	8332.94
	PCSK9	26755.3	26425.7	26004.5	25949.7	20644.5	20955.2	15454.8	16001.7

## Sheet: Figure5
5B	Sham	CKD
	31	45
	25	49
	21	53
	36	50
	38
	34
5C	HFD-sham	HFD-CKD
	6	15
	6	16
	4	10
	8	7
	6
	8
5D	Sham	CKD	Sham	CKD
	0.915651	1.24345	1.5262	1.89929
	1.08435	1.21341	1.61937	1.64632
5F	Sham	CKD	Sham	CKD
	15.5	20.5	15.2	19.6
	19.7	23.9	19.8	19.8
	17.9	21.1	18.7	19
		26.1		19.4
5G	Sham	CKD	CKD
	39.9276	47.6745
	21.233	62.3351	32.3233
	24.2531	62.3351	26.726

## Sheet: Figure6
6D	Ctrl	LPS	LT	BT
	2.77	1.85	59.9	18.9
	1.7	2.48	62.9	12
	2	2	61.2	16.9
6E	Ctrl	LPS	LT	BT
	20.5	24.8	27.7	26.9
	21.7	22.7	31.2	22.2
	20.4	23.8	27.1	22.6
6F	LPS	LT	BT
	38.6	44.1	37.2
	32.6	37.4	36.5
	32.5	41.1	27.4
6G	Ctrl	LPS	LT	BT
		259.936	380.935	313.208
	222.935	193.458	379.252	379.92
	197.289	208.728	425.377	357.412
6J	Ctrl	LPS	LT	LT+PI	PI
	8.76	6.79	26.2	21.8	14.1
	6.15	7.62	22.3	15.2	12.5
	6.35		17.6	19.5	15.1
	4.55	5.05	28.3	16.3	7.02
	6.7	3.29	22.2	17.1	5.29
	5.6	5.46	24	16.8	11.9
		7.34	18.3	18.9
		9.53		17.2
		6.94
6K	Ctrl	LPS	LT	LT+PI	BT	PI
		259.936	380.935	232.53	313.208	102.846
	222.935	193.458	379.252	328.224	379.92	119.189
	197.289	208.728	425.377	231.514	357.412	118.639
6L	Control	LPS	LT	LT+PI4uM	LT+PI8uM	LT+PI16uM	LT+PI32uM	LT+PI64uM	BT
	3.24	16.5	30.9	27.3	21.7	23.8	22.8	13.9	3.55
	2.75	17.9	28.2	28.1	27.6	23.3	19.9	12	3.14
	2.33	18	31.9	27.8	24.2	16.9	19.8	13.1

## Sheet: Figure7
7A	Ctrl	IS	PA	LT	ALL
	33.8	43.5	38	62.1	64.9
	30.6	41.9	37.2	58.3	75
	34.2	39.8	39.8	60.5	57.6
	40.7	43.5	40.2	58.4	63.7
	32	40	36.8	53.9	67.1
	34.3	40.6	32.1		58
7B	Control	LPS	LT	LT+CASP4in	BT
	3.24	16.5	30.9	23.6	3.55
	2.75	17.9	28.2	23.9	3.14
	2.33	18	31.9	21.2

## Sheet: Figure8
8B	Ctrl	LPS	LT	LT+PI 8uM	BT	PI 8uM
	9.74	9.46	15.9	15	12.8	11.5
	10.3	9.09	16.8	16.5	13.5	11.5
		9.81	16.8	15.1	14.6	11
8C	Ctrl	LPS	LT	LT+MitoTempo	MitoTempo
	4.07	7.3	7.52	7.37	6.83
	5.95	5.98	9.7	9.28	5.17
	6.79	4.71	8.55	8.3	4.69
	5.78	5.95	12.8	9.18	8.86
	6.04	6.87	11	5.74	9.2
	6.57	4.7		8.73	5.76
				7.47
				9.55
				6.33
				8.41
				8.04
8D	Ctrl	LPS	LT	LT+MitoTempo	MitoTempo
	2.58	3.62	5.39	4.91	3.78
	3.83	3.55	6.76	5.83	4.22
	3.63	2.82	7.5	5.21	2.41
	3.89	2.94	8.28	7.36	5.78
	3.55	3.32	7.08	6.59	4.91
	4.66	2.52		4.17	3.51
				6.05
				5.19
				6.69
				4.25
				5.69
				5
8E	Ctrl	LPS	LT	LT+MitoTempo	MitoTempo
	26.9	29	44.8	31.5	31.1
	27.1	28.4	43.8	34.5	35.3
	25.4	27.6	42.3	31.4	29.2

## Sheet: Figure9
9F	Ctrl	LPS	LT	LT+IL1Ra	IL1Ra	BT
	0.11	0.18	0.86	0.5	0.12	0.38
	0.12	0.25		0.37	0.16	0.21
	0.044	0.13	0.72	0.56	0.14	0.18
9G	C	LPS	LT	LT+IL1Ra	IL1Ra	BT
	54.6807	75.015	199.209	95.2358	35.4083	66.0455
	45.0671	172.367	144.345	150.509	17.712	37.7001
	102.064	120.68	176.896	193.212	52.9732	96.6953

## Sheet: Supp1
1A	Sham	CKD	Sham	CKD	Sham	CKD	Sham	CKD
	28.2696	44.3598	19.6544	36.568	31.8264	42.8355	16.86	33.6266
	26.3822	41.9886	26.1257	40.8332	33.6119	56.7238	19.3603	44.0689
	27.8827	42.2057	32.4998	41.2745	20.3801	50.9652	30.8218	59.8637
	25.5637	43.9791	36.7593	38.3329	25.5637	43.0242	34.3068	58.8311
		45.0703	23.9808	66.1883		54.0734	30.0474	55.6042
		39.2047	16.8817	62.5742		48.7534	19.3341	50.4412
		47.1165	26.5623	63.4778		38.1134	22.3028	37.1465
				58.1857		41.9329		43.6002
				62.3161		42.615
				36.7593
				33.0161
				34.565
				41.0187
1B	Sham	CKD	Sham	CKD	Sham	CKD	Sham	CKD
	0.254424	0.409275	0.307654	0.438309	0.288297	0.583482		0.728655
	0.307654	0.4867	0.196354	0.278619	0.152802		0.191515	0.989967
	0.22055	0.646391	0.176998	0.235067	0.230228	0.477022	0.196354	0.365723
	0.302815	0.525413		0.312493	0.22055	0.772207	0.191515	0.607678
	0.259263	0.481861		0.186676	0.196354	0.414114	0.210872	0.288297
			0.19801	0.349835			0.088696	0.355908
			0.167645	0.404492			0.088696	0.465222
				0.434857				0.459149
								0.422711
1C	Sham	CKD	Sham	CKD	Sham	CKD	Sham	CKD
	70	57	121	130	60	64	99	116
	73	83	120	122	72	61	69	102
	63	72	140	130	66	74	97	139
1D	WT-ND-Sham	WT-ND-CKD	WT-HFD-Sham	WT-HFD-CKD	Casp11 KO ND-Sham	Casp11 KO ND-CKD	Casp11 KO HFD-Sham	Casp11 KO HFD-CKD
	1.92406	5.41226	3.61953		2.93534	10.3832	4.63118	4.7454
	2.0707	3.29528	2.22558	4.28528	2.15591	3.71478	3.35244	2.1354
	1.76562	2.93534	3.63839	4.91961	5.62897	10.2332	3.46165	1.83902
	1.74827	4.7454	2.32142		2.9624	3.29282	4.52029	4.78913
	1.93121	2.99876		4.24379	2.15031	4.00107	3.55823	2.2484
	1.72406	2.80279		5.36095	5.6701	3.7369	3.95671	1.8584
1E	Sham	CKD	Sham	CKD	Sham	CKD	Sham	CKD
		65.5562	39.9276	47.6745	44.1718	101.61	65.96
	32.6999	53.1742	21.233	62.3351	50.0241	55.1527	41.8516	32.3233
	23.0514	45.3365	24.2531	62.3351	75.32	67.1731	65.5562	26.726
1F	Sham	CKD	Sham	CKD	Sham	CKD	Sham	CKD
	16.48	6.2	36.28	11.37	16.38	17.08	58.92	28.78
	13.9	10.55	37.76	0.4	9.33	0.91	30.23	28.37
	23.81	12.22	35.31	17.56	23.86	18.79	6.46	15.33
	5.37	16.57	26.71	9	42.84	8.01	28.83	13.9
	9.21	18.98	33.7	12.64	22.46	11.16	48.92	36.03
	9.28	20.1	35.67		22.78		15.25	16.28
	17.8	5.92	41.19		18.21		19.42	3.04
	6.09	9.36	50.42		22.68		44.87	5.97
	8.1	5.57						10.6
								0.34

[truncated: 1 more sheets: Supp3]
